# Supplementary material for: Influence of Trimethylamine N-Oxide on Platelet Activation
Source: Nutrients. 2022 Aug 10;14(16):3261. doi: 10.3390/nu14163261 (PMC9413306; doi:10.3390/nu14163261)
Supplement: Supplementary file 1 [file nutrients-14-03261-s001.zip]

Archive with 1 entries (1 files):
- nutrients-1799725-supplementary.pdf
